# Supplementary material for: Phylogenetic clustering networks among heterosexual migrants with new HIV diagnoses post-migration in Australia
Source: PLoS One. 2020 Sep 1;15(9):e0237469. doi: 10.1371/journal.pone.0237469 (PMC7462279; doi:10.1371/journal.pone.0237469)
Supplement: S1 Dataset — (XLS) [file pone.0237469.s002.xls]

## Sheet: Data
gen_exp_hiv	sex	migrant	subtype_B	aus_conf_prob	clusterid	country_origin
4	1	1	0	9	2	12
4	2	1	0	1	2	12
5	1	1	0	0	3	26
5	2	1	0	0	3	26
5	1	1	0	1	7	33
5	2	1	0	0	7	33
4	2	0	0		8	2
4	1	1	0	0	8	7
4	1	1	0	1	9	32
4	2	1	0	0	9	32
5	2	1	0	1	9	16
5	1	1	0	0	10	35
5	2	1	0	3	10	35
4	1	1	0	9	12	29
4	2	0	0		12	2
4	1	1	1	1	13	32
1	1	1	1	0	13	32
1	1	0	1		13	2
1	1	1	1	9	14	1
2	1	0	1		14	22
1	1	1	1	9	14	33
4	2	1	1	3	14	1
9	1	0	1		14	2
1	1	0	1		14	2
4	2	1	0	0	20	32
4	1	1	0	0	20	32
4	1	1	0	0	24	18
4	2	0	0		24	2
4	1	0	0		28	2
4	2	0	0		28	2
4	2	1	0	0	28	28
5	2	1	0	3	30	27
4	1	1	1	9	30	8
1	1	1	1	2	32	21
4	2	1	1	0	32	8
4	2	0	1		32	2
4	1	0	1		32	2
1	1	1	1	1	32	5
4	1	0	1		32	2
2	1	0	1		32	2
2	1	0	1		32	2
2	1	0	1		32	2
4	2	0	1		32	2
5	1	1	0	3	33	35
4	2	1	0	9	33	4
4	1	1	1	9	36	1
2	1	0	1		36	2
4	1	1	1	9	36	8
4	2	1	1	9	39	10
1	1	0	1		39	2
4	2	1	0	9	40	12
1	1	1	0	3	40	12
2	1	1	1	3	48	30
1	1	0	1		48	2
5	1	1	1	3	48	20
4	1	0	1		48	2
2	1	0	1		48	2
1	1	0	1		49	2
4	1	1	1	9	49	1
4	1	1	1	9	51	8
3	1	0	1		51	2
4	1	0	1		51	2
4	1	1	1	9	51	17
4	2	1	1	9	52	19
9	2	1	1	9	52	1
1	1	0	1		52	2
2	1	0	1		52	2
4	1	1	1	1	52	11
4	1	0	1		52	2
1	1	0	1		52	2
9	1	1	1	3	52	1
1	1	0	1		52	2
1		0	1		52	2
5	1	1	0	1	53	6
5	2	1	0	0	53	6
5	2	1	0	0	54	26
5	1	1	0	0	54	26
4	2	1	0	1	55	4
9	1	0	0		55	2
9	1	1	0	0	56	32
4	2	1	0	9	56	32
4	1	1	1	1	63	28
4	1	0	1		63	2
3	2	0	1		68	2
4	2	1	1	1	68	7
4	1	1	1	2	71	25
2		0	1		71	2
1	1	1	1	3	72	15
4	1	1	1	1	72	12
4	1	1	1	0	73	24
1	1	1	1	3	73	21
1	1	0	1		73	2
1	1	0	1		73	2
4	2	0	0		75	2
5	1	1	0	1	75	26
4	2	1	0	3	76	32
4	1	1	0	1	76	32
4	1	1	1	3	78	13
4	2	1	1	3	78	31
4	1	0	1		84	2
4	1	1	1	9	84	3
1	1	0	1		84	2
4	1	0	1		84	2
1	1	0	1		84	2
2	1	1	1	9	84	1
5	2	1	0	3	85	35
5	1	1	0	9	85	35
4	1	0	0		86	2
5	2	1	0	2	86	14
5	1	1	0	3	89	35
5	2	1	0	9	89	9
4	1	1	0	3	92	12
5	2	1	0	0	92	23
5	2	1	0	9	92	23
2	1	0	0		92	2
1	1	0	0		92	2
5	1	1	0	9	92	34
4	2	1	0	9	93	7
4	1	1	0	9	93	7
4	1	1	0	9	94	19
4	2	0	0		94	2
5	2	1	0	9	95	27
4	1	1	0	3	95	8
4	1	1	0	2	98	11
4	2	0	0		98	2
4	1	1	0	2	98	8

## Sheet: Codebook
sex	Sex
1	male
2	female
migrant	Migrant to Australia
1	yes
0	no
gen_exp_hiv	Exposure to HIV
1	Homosexual/Bisexual
2	IDU: Homo/Bisexual
3	IDU: Hetero
4	Heterosexual
5	Hetero/Overseas
6	Haemophilia
7	Transfusion
8	Other
9	Unavailable
aus_conf_prob	Classification of timing of acquistion of HIV relative to migration
0	migrant before migration CD4
1	CD4 migrant after migration
2	self report migrant after migration neg test
3	confirmed migrant after migration lab/doc neg test
9	migrant cannot be classified
subtype_B	HIV-1 subtype
1	B
0	other
cluster_id	ID number for phylogenetic clusters
country_origin	ID number for country of origin (coding not provided to avoid potential re-identification of data)'
